# Supplementary material for: Anti-Spoilage Activity and Exopolysaccharides Production by Selected Lactic Acid Bacteria
Source: Foods. 2022 Jun 27;11(13):1914. doi: 10.3390/foods11131914 (PMC9265762; doi:10.3390/foods11131914)
Supplement: Supplementary file 1 [file foods-11-01914-s001.zip]

Archive with 1 entries (1 files):
- foods-1772423-supplementary.pdf
